# Supplementary material for: Epidemiology of Vascular Access in Patients Undergoing Chronic Hemodialysis Treatment in Greece
Source: J Clin Med. 2025 Jun 27;14(13):4571. doi: 10.3390/jcm14134571 (PMC12249874; doi:10.3390/jcm14134571)
Supplement: Supplementary file 1 [file jcm-14-04571-s001.zip]

Archive with 1 entries (1 files):
- jcm-3675412-supplementary.pdf
